# Supplementary material for: Analysis of Dieback in a Coastal Pinewood in Campania, Southern Italy, through High-Resolution Remote Sensing
Source: Plants (Basel). 2024 Jan 9;13(2):182. doi: 10.3390/plants13020182 (PMC10818449; doi:10.3390/plants13020182)
Supplement: Supplementary file 1 [file plants-13-00182-s001.zip]

Archive with 1 entries (1 files):
- plants-2688835-supplementary.pdf
